# Supplementary material for: Spatial distributions of Anopheles species in relation to malaria incidence at 70 localities in the highly endemic Northwest and South Pacific coast regions of Colombia
Source: Malar J. 2016 Aug 11;15:407. doi: 10.1186/s12936-016-1421-4 (PMC4981953; doi:10.1186/s12936-016-1421-4)
Supplement: Supplementary file 1 — 10.1186/s12936-016-1421-4 a: Localities included in a cross sectional study in Northwest and South Pacific coast regions. b: List of Anopheles specimens using to generate COI sequence and identity percent with COI sequences deposited in GenBank and Boldsystems databases. [file 12936_2016_1421_MOESM1_ESM.xlsx]

## Sheet: Additional file 1a
Additional file 1a: Localities included in a cross sectional study in Northwest and South Pacific coast regions.
Region	Department	Municipality	Locality	Latitude	Longitude	Altitude
Northwest	Cordoba	Montelibano	Puerto Anchica	7.86784	-75.8508	102
Northwest	Cordoba	Montelibano	Puerto Union	7.95676	-75.6206	100
Northwest	Cordoba	Montelibano	San Mateo	7.84828	-75.8591	116
Northwest	Cordoba	Puerto Libertador	Buenos Aires	7.88965	-75.6404	128
Northwest	Cordoba	Puerto Libertador	La Piedra	7.73562	-75.8072	84
Northwest	Cordoba	Puerto Libertador	Mina El Alacran	7.7382	-75.7332	158
Northwest	Cordoba	Puerto Libertador	Puerto Carepa	7.91926	-75.8062	129
Northwest	Cordoba	Puerto Libertador	Rio Verde	7.73254	-75.6902	137
Northwest	Cordoba	Puerto Libertador	San Juan	7.73124	-75.7277	134
Northwest	Cordoba	Puerto Libertador	Villanueva	7.83578	-75.7413	125
Northwest	Cordoba	Tierralta	El Loro	8.00503	-76.1251	ND
Northwest	Cordoba	Tierralta	Frasquillo Nuevo	8.00047	-76.1929	172
Northwest	Cordoba	Tierralta	Guarumal	8.0229	-76.1437	100
Northwest	Cordoba	Tierralta	La Plumilla	8.06491	-76.0212	102
Northwest	Cordoba	Tierralta	Las Delicias	8.1243	-76.1054	77
Northwest	Cordoba	Tierralta	Las Pailas	8.0719	-75.9757	131
Northwest	Cordoba	Tierralta	Lorenzo	8.10677	-76.0608	93
Northwest	Cordoba	Tierralta	Los Moncholos	8.12858	-76.1162	75
Northwest	Cordoba	Tierralta	Nueva Union	8.04407	-76.1769	ND
Northwest	Cordoba	Tierralta	Pueblo Nuevo	8.13381	-76.1952	89
Northwest	Cordoba	Tierralta	Santa Fe de Ralito	8.15998	-75.8768	137
Northwest	Cordoba	Tierralta	Tuis Tuis	8.04414	-76.0898	ND
Northwest	Cordoba	Valencia	Guadual	8.10833	-76.3451	227
Northwest	Cordoba	Valencia	Mieles	8.1294	-76.3007	200
Northwest	Cordoba	Valencia	San Rafael	8.15904	-76.2468	105
Northwest	Cordoba	Valencia	Santa Fe del Piru	8.13549	-76.2255	95
Northwest	Cordoba	Valencia	Santo Domingo	8.16094	-76.2903	173
South Pacific coast	Nariño	Barbacoas	La Humildad	1.67371	-78.1409	52
South Pacific coast	Nariño	Barbacoas	Teraimbe	1.67414	-78.1404	48
South Pacific coast	Nariño	El Charco	Banguela	2.39555	-78.1214	21
South Pacific coast	Nariño	El Charco	Estero Martinez	2.47674	-78.1215	7
South Pacific coast	Nariño	Maguí Payán	Brisas de Hamburgo	1.76708	-78.1838	48
South Pacific coast	Nariño	Maguí Payán	Gualpi Piragua	1.76731	-78.184	55
South Pacific coast	Nariño	Mosquera	Alto Guandipa	2.36746	-78.4609	11
South Pacific coast	Nariño	Mosquera	Cocal Jimenez	2.44999	-78.5335	9
South Pacific coast	Nariño	Olaya Herrera	Boca de Guava	2.37513	-78.3263	9
South Pacific coast	Nariño	Olaya Herrera	Boca de Prieta	2.28671	-78.3539	6
South Pacific coast	Nariño	Olaya Herrera	San Jose la Turbia	2.21968	-78.3731	24
South Pacific coast	Nariño	Roberto Payan	Bocas de Telembi	1.828	-78.277	3
South Pacific coast	Nariño	Roberto Payan	Chimbuza	1.91513	-78.4014	26
South Pacific coast	Nariño	Roberto Payan	Pumbi Las Lajas	1.869	-78.363	3
South Pacific coast	Nariño	Salahonda	La Playa	2.03836	-78.6572	6
South Pacific coast	Nariño	Tumaco	Bucheli	1.70203	-78.7666	9
South Pacific coast	Nariño	Tumaco	Ciudadela	1.79188	-78.7843	11
South Pacific coast	Nariño	Tumaco	Colorado	1.857	-78.537	14
South Pacific coast	Nariño	Tumaco	Curay	1.8953	-78.5876	13
South Pacific coast	Nariño	Tumaco	El Morrito	1.80894	-78.7547	3
South Pacific coast	Nariño	Tumaco	Guayabo	1.68314	-78.5568	45
South Pacific coast	Nariño	Tumaco	Robles	1.6832	-78.6853	9
South Pacific coast	Valle del Cauca	Buenaventura	Bello Horizonte	3.71437	-77.1481	17
South Pacific coast	Valle del Cauca	Buenaventura	Bendiciones	3.86768	-76.8182	182
South Pacific coast	Valle del Cauca	Buenaventura	Cordoba	3.87617	-76.9294	53
South Pacific coast	Valle del Cauca	Buenaventura	El Salto	3.8394	-76.7938	233
South Pacific coast	Valle del Cauca	Buenaventura	El Tigre 2	3.68815	-77.0798	39
South Pacific coast	Valle del Cauca	Buenaventura	Humane	3.74394	-77.1663	19
South Pacific coast	Valle del Cauca	Buenaventura	Joaquincito	3.29849	-77.4068	8
South Pacific coast	Valle del Cauca	Buenaventura	Katanga	3.85327	-76.7991	208
South Pacific coast	Valle del Cauca	Buenaventura	Kilometro 24-27	3.88055	-76.9276	104
South Pacific coast	Valle del Cauca	Buenaventura	Kilometro 30	3.87002	-76.8558	207
South Pacific coast	Valle del Cauca	Buenaventura	La Delfina	3.81758	-76.7762	270
South Pacific coast	Valle del Cauca	Buenaventura	La Gloria	3.85942	-76.983	83
South Pacific coast	Valle del Cauca	Buenaventura	La Laguna	3.86065	-76.8327	186
South Pacific coast	Valle del Cauca	Buenaventura	Los Tubos	3.84525	-76.7949	214
South Pacific coast	Valle del Cauca	Buenaventura	Papayal	3.63286	-77.1788	15
South Pacific coast	Valle del Cauca	Buenaventura	Punta Soldado	3.77095	-77.1693	19
South Pacific coast	Valle del Cauca	Buenaventura	Sabaletas	3.74312	-76.9656	45
South Pacific coast	Valle del Cauca	Buenaventura	San Cipriano	3.84168	-76.8996	76
South Pacific coast	Valle del Cauca	Buenaventura	Triana	3.85811	-76.8063	217
South Pacific coast	Valle del Cauca	Buenaventura	Zacarias	3.81717	-76.9954	30
South Pacific coast	Valle del Cauca	Buenaventura	Zaragoza	3.86064	-76.8545	153

## Sheet: Aditional file 1b
Additional file 1b: List of Anopheles specimens using to generate COI sequence and identity percent calculated with sequences deposited in GenBank and Boldsystems databases (ND=No data).
Region	Department	Municipality	Locality	Latitude	Longitude	Capture date (dd/mm/yyyy)	ID mosquito sample	Accession numbers GenBank	Anopheles species idenfied by morphological characters	Anopheles species confirmed using COI (Boldsystems database)	Identity percent	ID sequences Boldsystems database	Anopheles species confirmed using COI (GenBank database)	Identity percent	ID sequences GenBank database.	Anopheles species confirmated
Northwest	Cordoba	Montelibano	Puerto Anchica	7.86760	-75.85083	2012-08-08	1C120V58H8E5	KU925588	An. oswaldoi s.l.	An. nuneztovari C	100	Private	An. nuneztovari C	99	HQ315876.1	An. nuneztovari C
Northwest	Cordoba	Montelibano	Puerto Anchica	7.86745	-75.85098	2012-08-08	1C120V59H9E7	KU925582	An. rangeli	An. nuneztovari C	100	BOLDAAA2792 - HQ315876.1	An. nuneztovari C	99	HQ315876.1	An. nuneztovari C
Northwest	Cordoba	Montelibano	Puerto Anchica	7.86732	-75.85112	2012-08-10	1C120V60H2E4	KU900781	An. triannulatus	An. triannulatus	99.1	Private	An. triannulatus	98	JX205113.1	An. triannulatus
Northwest	Cordoba	Montelibano	Puerto Union	7.95683	-75.62067	2012-10-16	1C123V102H3E1	KU925593	An. nuneztovari	An. nuneztovari C	100	Private	An. nuneztovari C	99	HQ315876.1	An. nuneztovari C
Northwest	Cordoba	Montelibano	Puerto Union	7.95713	-75.62079	2012-10-15	1C123V110H9E1	KU900759	An. punctimacula	An. apicimacula	99.7	Early release	An. punctimacula	99	KC354818.1	An. punctimacula
Northwest	Cordoba	Montelibano	San Mateo	7.85225	-75.85780	2012-08-14	1C121V104H3E4	KU892035	An. albimanus	An. albimanus	99.4	GBANO264-12 - FJ015191	An. albimanus	99	KC354825.1	An. albimanus
Northwest	Cordoba	Montelibano	San Mateo	7.84738	-75.85973	2012-08-14	1C121V102H5E7	KU892052	An. darlingi	An. darlingi	99.8	Private	An. darlingi	99	HM022406.1	An. darlingi
Northwest	Cordoba	Montelibano	San Mateo	7.85421	-75.85794	2012-08-16	1C121V22H12E3	KU925589	An. oswaldoi s.l.	An. nuneztovari C	100	Private	An. nuneztovari C	99	HQ315876.1	An. nuneztovari C
Northwest	Cordoba	Montelibano	San Mateo	7.85335	-75.85811	2012-08-16	1C121V106H4E14	KU925590	An. nuneztovari	An. nuneztovari C	100	Private	An. nuneztovari C	99	HQ315876.1	An. nuneztovari C
Northwest	Cordoba	Montelibano	San Mateo	7.84738	-75.85973	2012-08-14	1C121V102H12E5	KU900757	An. punctimacula	An. apicimacula	100	Early release	An. punctimacula	99	KC354818.1	An. punctimacula
Northwest	Cordoba	Montelibano	San Mateo	7.84738	-75.85973	2012-08-14	1C121V102H8E3	KU900761	An. punctimacula	An. apicimacula	100	Early release	An. punctimacula	99	KC354818.1	An. punctimacula
Northwest	Cordoba	Montelibano	San Mateo	7.84738	-75.85973	2012-08-14	1C121V102H3E3	KU900763	An. punctimacula	An. apicimacula	100	Early release	An. punctimacula	99	KC354818.1	An. punctimacula
Northwest	Cordoba	Montelibano	San Mateo	7.84738	-75.85973	2012-08-14	1C121V102H7E2	KU900765	An. punctimacula	An. apicimacula	100	Early release	An. punctimacula	99	KC354818.1	An. punctimacula
Northwest	Cordoba	Montelibano	San Mateo	7.84738	-75.85973	2012-08-14	1C121V102H8E2	KU900770	An. punctimacula	An. apicimacula	100	Early release	An. punctimacula	99	KC354818.1	An. punctimacula
Northwest	Cordoba	Puerto Libertador	La Piedra	7.73562	-75.80721	2012-10-11	1C85V131H6E5	KU892058	An. darlingi	An. darlingi	99.8	Private	An. darlingi	99	HM022406.1	An. darlingi
Northwest	Cordoba	Puerto Libertador	La Piedra	7.73631	-75.80695	2012-10-09	1C85V101H1E1	KU925585	An. nuneztovari	An. nuneztovari C	100	Private	An. nuneztovari C	99	HQ315876.1	An. nuneztovari C
Northwest	Cordoba	Puerto Libertador	La Piedra	7.73804	-75.80594	2012-10-12	1C85V118H3E1	KU925581	An. rangeli	An. nuneztovari C	100	Private	An. nuneztovari C	99	HQ315876.1	An. nuneztovari C
Northwest	Cordoba	Puerto Libertador	La Piedra	7.73558	-75.80736	2012-10-09	1C85V102H2E1	KU900780	An. triannulatus	An. triannulatus	99.1	Private	An. triannulatus	98	JX205113.1	An. triannulatus
Northwest	Cordoba	Puerto Libertador	Mina El Alacran	7.73876	-75.73177	2012-08-30	1C80V129H1E1	KU925592	An. nuneztovari	An. nuneztovari C	99.8	BOLDAAA2792 - HQ315876.1	An. nuneztovari C	99	HQ315876.1	An. nuneztovari C
Northwest	Cordoba	Puerto Libertador	Mina El Alacran	7.73908	-75.73282	2012-08-31	1C80V155H8E1	KU900775	An. triannulatus	An. triannulatus	99.4	Private	An. triannulatus	98	JX205113.1	An. triannulatus
Northwest	Cordoba	Puerto Libertador	Puerto Carepa	ND	ND	2012-09-26	1C082V117H1E1	KU892051	An. darlingi	An. darlingi	100	Early release	An. darlingi	99	HM022406.1	An. darlingi
Northwest	Cordoba	Puerto Libertador	Puerto Carepa	7.91926	-75.80618	2012-09-25	1C082V101H8E2	KU925601	An. nuneztovari	An. nuneztovari C	100	Private	An. nuneztovari C	99	HQ315876.1	An. nuneztovari C
Northwest	Cordoba	Puerto Libertador	Río Verde	7.73570	-75.68513	2012-09-04	1C116V127H2E1	KU892050	An. argyritarsis	An. argyritarsis	98.5	Private	An. argyritarsis	97	HM022396.1	An. argyritarsis
Northwest	Cordoba	Puerto Libertador	Río Verde	7.73254	-75.69015	2012-09-03	1C116V101H10E1	KU925583	An. nuneztovari	An. nuneztovari C	99.8	Private	An. nuneztovari C	99	HQ315876.1	An. nuneztovari C
Northwest	Cordoba	Puerto Libertador	San Juan	7.73145	-75.72804	2012-09-11	1C119V152H2E1	KU925594	An. nuneztovari	An. nuneztovari C	100	BOLDAAA2792 - HQ315876.1	An. nuneztovari C	100	HQ315876.1	An. nuneztovari C
Northwest	Cordoba	Puerto Libertador	Villanueva	7.83588	-75.74165	2012-10-01	1C115V116H11E1	KU892059	An. darlingi	An. darlingi	99.8	Private	An. darlingi	99	HM022406.1	An. darlingi
Northwest	Cordoba	Puerto Libertador	Villanueva	7.83578	-75.74126	2012-09-30	1C115V101H2E1	KU925596	An. nuneztovari	An. nuneztovari C	100	Private	An. nuneztovari C	99	HQ315876.1	An. nuneztovari C
Northwest	Cordoba	Puerto Libertador	Villanueva	7.83562	-75.74185	2012-09-30	1C115V146H3E2	KU900776	An. triannulatus	An. triannulatus	99.1	Private	An. triannulatus	98	JX205113.1	An. triannulatus
Northwest	Cordoba	Puerto Libertador	Villanueva	7.83562	-75.74185	2012-09-30	1C115V146H3E1	KU900779	An. triannulatus	An. triannulatus	99.1	Private	An. triannulatus	98	JX205111.1	An. triannulatus
Northwest	Cordoba	Tierralta	El Loro	8.00503	-76.12508	2012-04-10	1C69V27H9E5	KU892057	An. darlingi	An. darlingi	99.8	Private	An. darlingi	99	HM022406.1	An. darlingi
Northwest	Cordoba	Tierralta	El Loro	8.00503	-76.12508	2012-04-10	1C69V26H4E2	KU925580	An. nuneztovari	An. nuneztovari C	100	Private	An. nuneztovari C	99	HQ315876.1	An. nuneztovari C
Northwest	Cordoba	Tierralta	El Loro	8.01384	-76.12433	2012-04-13	1C69V23H11E3	KU925595	An. nuneztovari	An. nuneztovari C	100	Private	An. nuneztovari C	99	HQ315876.1	An. nuneztovari C
Northwest	Cordoba	Tierralta	El Loro	8.01286	-76.12782	2012-04-13	1C69V6H3E1	KU900842	An. pseudopunctipennis	An. pseudopunctipennis	99.0	BOLDAAF5940 - KC354819	An. pseudopunctipennis	99	KC354819.1	An. pseudopunctipennis
Northwest	Cordoba	Tierralta	Frasquillo Nuevo	7.99941	-76.19453	2012-05-02	1C109V101H6E2	KU892039	An. albimanus	An. albimanus	99.4	GBANO280-12 - FJ015207	An. albimanus	99	KC354825.1	An. albimanus
Northwest	Cordoba	Tierralta	Frasquillo Nuevo	7.99941	-76.19453	2012-05-02	1C113V21H3E1	KU900841	An. pseudopunctipennis	An. pseudopunctipennis	99.3	BOLDAAF5940 - KC354819	An. pseudopunctipennis	99	KC354819.1	An. pseudopunctipennis
Northwest	Cordoba	Tierralta	Guarumal	8.02290	-76.14374	2012-04-10	1C114V62H4E1	KU892054	An. darlingi	An. darlingi	99.7	Private	An. darlingi	99	HM022406.1	An. darlingi
Northwest	Cordoba	Tierralta	Guarumal	8.02292	-76.14446	2012-04-11	1C114V66H10E2	KU900844	An. pseudopunctipennis	An. pseudopunctipennis	99.3	BOLDAAF5940 - KC354819	An. pseudopunctipennis	99	KC354819.1	An. pseudopunctipennis
Northwest	Cordoba	Tierralta	La Plumilla	8.06491	-76.02118	2012-05-26	1C109V115H2E1	KU900834	An. pseudopunctipennis	An. pseudopunctipennis	99.1	BOLDAAF5940 - KC354819	An. pseudopunctipennis	99	KC354819.1	An. pseudopunctipennis
Northwest	Cordoba	Tierralta	La Plumilla	8.06695	-76.02221	2012-05-28	1C109V102H5E1	KU900777	An. triannulatus	An. triannulatus	99.4	Private	An. triannulatus	98	JX205111.1	An. triannulatus
Northwest	Cordoba	Tierralta	Las Pailas	8.07190	-75.97565	2012-05-21	1C75V32H4E2	KU892034	An. albimanus	An. albimanus	99.4	Private	An. albimanus	99	KC354825.1	An. albimanus
Northwest	Cordoba	Tierralta	Las Pailas	8.07190	-75.97565	2012-05-21	1C75V32H9E2	KU892055	An. darlingi	An. darlingi	99.7	Private	An. darlingi	99	HM022406.1	An. darlingi
Northwest	Cordoba	Tierralta	Las Pailas	8.07334	-75.97598	2012-05-24	1C75V109H8E1	KU900764	An. punctimacula	An. apicimacula	100	Early release	An. punctimacula	99	KC354818.1	An. punctimacula
Northwest	Cordoba	Tierralta	Las Pailas	8.07190	-75.97565	2012-05-21	1C75V32H6E2	KU900782	An. triannulatus	An. triannulatus	99.3	Private	An. triannulatus	98	JX205113.1	An. triannulatus
Northwest	Cordoba	Tierralta	Lorenzo	8.10718	-76.06171	2012-06-06	1C112V107H12E1	KU892038	An. albimanus	An. albimanus	99.7	GBANO280-12 - FJ015207	An. albimanus	99	KC354825.1	An. albimanus
Northwest	Cordoba	Tierralta	Lorenzo	8.10653	-76.06238	2012-06-07	1C112V117H9E4	KU900843	An. pseudopunctipennis	An. pseudopunctipennis	99.3	BOLDAAF5940 - KC354819	An. pseudopunctipennis	99	KC354819.1	An. pseudopunctipennis
Northwest	Cordoba	Tierralta	Lorenzo	8.10660	-76.06173	2012-06-07	1C112V121H6E6	KU900774	An. triannulatus	An. triannulatus	99.1	Private	An. triannulatus	98	JX205113.1	An. triannulatus
Northwest	Cordoba	Tierralta	Los Moncholos	8.12854	-76.11428	2012-04-25	1C110V5H3E1	KU892037	An. albimanus	An. albimanus	99.7	GBANO280-12 - FJ015207	An. albimanus	99	KC354825.1	An. albimanus
Northwest	Cordoba	Tierralta	Los Moncholos	8.12854	-76.11428	2012-04-25	1C110V5H7E1	KU892056	An. darlingi	An. darlingi	100	Early release	An. darlingi	99	HM022406.1	An. darlingi
Northwest	Cordoba	Tierralta	Los Moncholos	ND	ND	2012-04-24	1C110V4H8E1	KU900836	An. pseudopunctipennis	An. pseudopunctipennis	99.1	BOLDAAF5940 - KC354819	An. pseudopunctipennis	99	KC354819.1	An. pseudopunctipennis
Northwest	Cordoba	Tierralta	Los Moncholos	8.11975	-76.11382	2012-04-25	1C110V8H12E1	KU900758	An. punctimacula	An. punctimacula	99.7	BOLDAAK2447 - SS1-12	An. punctimacula	99	HK354818.1	An. punctimacula
Northwest	Cordoba	Tierralta	Los Moncholos	8.11882	-76.11611	2012-04-26	1C110V6H2E1	KU900778	An. triannulatus	An. triannulatus	99.1	Private	An. triannulatus	98	JX205113.1	An. triannulatus
Northwest	Cordoba	Tierralta	Nueva Union	8.04407	-76.17694	2012-04-17	1C9V40H3E1	KU892045	An. albitarsis	An. albitarsis I	99.5	BOLDACE6832 - Z198	An. albitarsis I	99	GQ153607.1	An. albitarsis I
Northwest	Cordoba	Tierralta	Nueva Union	8.04582	-76.17738	2012-04-17	1C9V78H4E1	KU892046	An. albitarsis	An. albitarsis I	99.8	BOLDACE6832 - JQ615192	An. albitarsis I	99	GQ153603.1	An. albitarsis I
Northwest	Cordoba	Tierralta	Nueva Union	8.04582	-76.17738	2012-04-17	1C9V78H6E1	KU892047	An. albitarsis	An. albitarsis I	100	BOLDACE6832 - BAG350	An. albitarsis I	99	GQ153603.1	An. albitarsis I
Northwest	Cordoba	Tierralta	Nueva Union	8.04536	-76.18429	2012-04-19	1C9V11H2E9	KU892048	An. albitarsis	An. albitarsis I	100	BOLDACE6832 - BAG497	An. albitarsis I	98	GQ153603.1	An. albitarsis I
Northwest	Cordoba	Tierralta	Nueva Union	8.04621	-76.18001	2012-04-16	1C9V16H3E1	KU892053	An. darlingi	An. darlingi	99.7	Private	An. darlingi	99	HM022406.1	An. darlingi
Northwest	Cordoba	Tierralta	Nueva Union	8.04536	-76.18429	2012-04-19	1C9V11H10E6	KU925602	An. nuneztovari	An. nuneztovari C	100	Private	An. nuneztovari C	99	HQ315876.1	An. nuneztovari C
Northwest	Cordoba	Tierralta	Nueva Union	8.04604	-76.17850	2012-04-18	1C9V26H7E5	KU900762	An. punctimacula	An. apicimacula	100	Early release	An. punctimacula	99	KC354818.1	An. punctimacula
Northwest	Cordoba	Tierralta	Nueva Union	8.04590	-76.18307	2012-04-19	1C9V10H3E6	KU900766	An. punctimacula	An. apicimacula	100	Early release	An. punctimacula	99	KC354818.1	An. punctimacula
Northwest	Cordoba	Tierralta	Nueva Union	8.04604	-76.17850	2012-04-18	1C9V26H10E1	KU900767	An. punctimacula	An. apicimacula	100	Early release	An. punctimacula	99	KC354818.1	An. punctimacula
Northwest	Cordoba	Tierralta	Nueva Union	8.04590	-76.18307	2012-04-19	1C9V10H3E5	KU900768	An. punctimacula	An. apicimacula	99.8	Early release	An. punctimacula	99	KC354818.1	An. punctimacula
Northwest	Cordoba	Tierralta	Pueblo Nuevo	8.13381	-76.19519	2012-07-02	1C68V13H1E1	KU892033	An. albimanus	An. albimanus	99.1	GBANO280-12 - FJ015207	An. albimanus	99	KC354825.1	An. albimanus
Northwest	Cordoba	Tierralta	Pueblo Nuevo	8.13293	-76.19588	2012-07-04	1C68V6H9E1	KU892042	An. albimanus	An. albimanus	99.7	GBANO280-12 - FJ015207	An. albimanus	99	KC354825.1	An. albimanus
Northwest	Cordoba	Tierralta	Santa Fe de Ralito	8.16003	-75.87616	2012-06-11	1C71V126H1E1	KU892060	An. darlingi	An. darlingi	99.8	Private	An. darlingi	99	HM022406.1	An. darlingi
Northwest	Cordoba	Tierralta	Tuis Tuis	8.03819	-76.08974	2012-05-10	1C8V96H3E2	KU925591	An. nuneztovari	An. nuneztovari C	99.8	Private	An. nuneztovari C	99	HQ315876.1	An. nuneztovari C
Northwest	Cordoba	Tierralta	Tuis Tuis	8.03819	-76.08974	2012-05-10	1C8V96H2E2	KU925584	An. nuneztovari	An. nuneztovari C	100	BOLDAAA2792 - HQ315876.1	An. nuneztovari C	100	HQ315876.1	An. nuneztovari C
Northwest	Cordoba	Tierralta	Tuis Tuis	8.03819	-76.08974	2012-05-10	1C8V96H1E2	KU925603	An. nuneztovari	An. nuneztovari C	100	BOLDAAA2792 - HQ315876.1	An. nuneztovari C	100	HQ315876.1	An. nuneztovari C
Northwest	Cordoba	Tierralta	Tuis Tuis	8.04433	-76.08991	2012-05-07	1C8V1H10E1	KU900835	An. pseudopunctipennis	An. pseudopunctipennis	98.0	Early release	An. pseudopunctipennis	97	KC354819.1	An. pseudopunctipennis
Northwest	Cordoba	Valencia	Guadual	8.10059	-76.34562	2012-07-25	1C87V116H5E1	KU892036	An. albimanus	An. albimanus	99.7	GBANO280-12 - FJ015207	An. albimanus	99	KC354825.1	An. albimanus
Northwest	Cordoba	Valencia	Guadual	8.10059	-76.34562	2012-07-25	1C87V116H1E1	KU900755	An. neomaculipalpus	An. neomaculipalpus	98.6	Early release	An. neomaculipalpus	98	JX205125.1	An. neomaculipalpus
Northwest	Cordoba	Valencia	Guadual	8.10059	-76.34562	2012-07-25	1C87V116H6E1	KU925586	An. nuneztovari	An. nuneztovari C	100	Private	An. nuneztovari C	99	HQ315876.1	An. nuneztovari C
Northwest	Cordoba	Valencia	Guadual	8.10837	-76.34543	2012-07-28	1C87V102H7E1	KU900839	An. pseudopunctipennis	An. pseudopunctipennis	99.1	BOLDAAF5940 - KC354819	An. pseudopunctipennis	99	KC354819.1	An. pseudopunctipennis
Northwest	Cordoba	Valencia	Guadual	8.10837	-76.34543	2012-07-28	1C87V102H10E1	KU900840	An. pseudopunctipennis	An. pseudopunctipennis	99.3	BOLDAAF5940 - KC354819	An. pseudopunctipennis	99	KC354819.1	An. pseudopunctipennis
Northwest	Cordoba	Valencia	Guadual	8.10059	-76.34562	2012-07-25	1C87V116H2E1	KU900773	An. triannulatus	An. triannulatus	99.3	Private	An. triannulatus	98	JX205113.1	An. triannulatus
Northwest	Cordoba	Valencia	Mieles	8.12941	-76.30077	2012-07-30	1C092V46H4E1	KU892043	An. albimanus	An. albimanus	99.7	GBANO280-12 - FJ015207	An. albimanus	99	KC354825.1	An. albimanus
Northwest	Cordoba	Valencia	Mieles	8.12941	-76.30077	2012-07-30	1C092V46H5E2	KU892049	An. albitarsis	An. albitarsis I	100	BOLDACE6832 - BAG1320	An. albitarsis I	99	GQ153609.1	An. albitarsis I
Northwest	Cordoba	Valencia	Mieles	8.12940	-76.30075	2012-07-30	1C092V45H8E1	KU900837	An. pseudopunctipennis	An. pseudopunctipennis	97.8	Early release	An. pseudopunctipennis	97	KC354819.1	An. pseudopunctipennis
Northwest	Cordoba	Valencia	San Rafael	8.15904	-76.24680	2012-07-10	1C124V109H3E1	KU892044	An. albimanus	An. albimanus	99.7	GBANO280-12 - FJ015207	An. albimanus	99	KC354825.1	An. albimanus
Northwest	Cordoba	Valencia	San Rafael	8.15904	-76.24680	2012-07-10	1C124V109H2E1	KU925597	An. nuneztovari	An. nuneztovari C	100	Private	An. nuneztovari C	99	HQ315876.1	An. nuneztovari C
Northwest	Cordoba	Valencia	Santa Fe del Piru	8.13298	-76.22678	2012-07-16	1C90V101H11E6	KU892041	An. albimanus	An. albimanus	99.7	GBANO280-12 - FJ015207	An. albimanus	99	HK354825.1	An. albimanus
Northwest	Cordoba	Valencia	Santa Fe del Piru	8.13298	-76.22678	2012-07-16	1C90V101H1E1	KU925587	An. oswaldoi s.l.	An. nuneztovari C	100	Private	An. nuneztovari C	99	HQ315876.1	An. nuneztovari C
Northwest	Cordoba	Valencia	Santa Fe del Piru	8.13549	-76.22549	2012-07-15	1C90V123H1E1	KU925598	An. nuneztovari	An. nuneztovari C	100	BOLDAAA2792 - HQ315876.1	An. nuneztovari C	100	HQ315876.1	An. nuneztovari C
Northwest	Cordoba	Valencia	Santa Fe del Piru	8.13549	-76.22549	2012-07-15	1C90V123H3E1	KU925599	An. nuneztovari	An. nuneztovari C	100	Private	An. nuneztovari C	99	HQ315876.1	An. nuneztovari C
Northwest	Cordoba	Valencia	Santa Fe del Piru	8.13555	-76.22590	2012-07-15	1C90V129H10E1	KU900760	An. punctimacula	An. apicimacula	100	Early release	An. punctimacula	99	KC354818.1	An. punctimacula
Northwest	Cordoba	Valencia	Santa Fe del Piru	8.13430	-76.22541	2012-07-16	1C90V128H4E3	KU900769	An. neomaculipalpus	An. apicimacula	100	Early release	An. punctimacula	99	KC354818.1	An. punctimacula
Northwest	Cordoba	Valencia	Santa Fe del Piru	8.13378	-76.22828	2012-07-17	1C90V113H2E3	KU900783	An. triannulatus	An. triannulatus	99.1	Private	An. triannulatus	98	JX205113.1	An. triannulatus
Northwest	Cordoba	Valencia	Santo Domingo	8.16109	-76.29034	2012-06-27	1C125V122H8E2	KU892040	An. albimanus	An. albimanus	99.7	GBANO280-12 - FJ015207	An. albimanus	99	KC354825.1	An. albimanus
Northwest	Cordoba	Valencia	Santo Domingo	8.16021	-76.28857	2012-06-28	1C125V101H10E9	KU900756	An. apicimacula	An. apicimacula	100	Early release	An. punctimacula	99	KC354818.1	An. apicimacula
Northwest	Cordoba	Valencia	Santo Domingo	8.16123	-76.29079	2012-06-30	1C125V127H3E1	KU925600	An. nuneztovari	An. nuneztovari C	100	BOLDAAA2792 - HQ315876.1	An. nuneztovari C	100	HQ315876.1	An. nuneztovari C
Northwest	Cordoba	Valencia	Santo Domingo	8.16109	-76.29034	2012-06-27	1C125V122H8E1	KU900838	An. pseudopunctipennis	An. pseudopunctipennis	99.0	BOLDAAF5940 - KC354819	An. pseudopunctipennis	99	KC354819.1	An. pseudopunctipennis
South Pacific coast	Nariño	Barbacoas	La Humildad	1.67371	-78.14091	2012-08-04	1N45V4H2E2	KU900798	An. albimanus	An. albimanus B	100	Private	An. albimanus	97	KC354825.1	An. albimanus B
South Pacific coast	Nariño	Barbacoas	La Humildad	1.67371	-78.14091	2012-08-03	1N45V2H2E1	KU900790	An. albimanus	An. albimanus B	100	Private	An. albimanus	97	KC354825.1	An. albimanus B
South Pacific coast	Nariño	Barbacoas	La Humildad	1.67371	-78.14091	2012-08-03	1N45V1H1E1	KU892031	An. calderoni	An. calderoni	100	BOLDAAD2608 - HQ642971	An. calderoni	99	HQ642971.1	An. calderoni
South Pacific coast	Nariño	Mosquera	Alto Guandipa	2.36366	-78.45803	2011-05-29	1N25V65H1E1	KU900786	An. albimanus	An. albimanus B	99.7	Private	An. albimanus	96	KC354825.1	An. albimanus B
South Pacific coast	Nariño	Mosquera	Alto Guandipa	2.36746	-78.46086	2011-05-29	1N25V11H10E62	KU900803	An. albimanus	An. albimanus B	100	Private	An. albimanus	97	KC354825.1	An. albimanus B
South Pacific coast	Nariño	Mosquera	Alto Guandipa	2.36724	-78.46053	2011-06-01	1N25V12H5E15	KU900794	An. albimanus	An. albimanus B	100	Private	An. albimanus	96	KC354825.1	An. albimanus B
South Pacific coast	Nariño	Mosquera	Cocal Jiménez	2.45044	-78.53249	2011-06-04	1N26V60H4E1	KU900799	An. albimanus	An. albimanus B	100	Private	An. albimanus	97	HK354825.1	An. albimanus B
South Pacific coast	Nariño	Mosquera	Cocal Jiménez	2.44908	-78.53443	2011-06-07	1N26V9H8E3	KU900804	An. albimanus	An. albimanus B	100	Private	An. albimanus	97	KC354825.1	An. albimanus B
South Pacific coast	Nariño	Mosquera	Cocal Jiménez	2.44908	-78.53443	2011-06-07	1N26V9H2E2	KU900826	An. neivai	An. neivai	100	Private	An. cruzii	92	KJ701506.1	An. neivai
South Pacific coast	Nariño	Olaya Herrera	Boca de Prieta	2.28537	-78.35368	2011-06-29	1N29V28H6E1	KU892019	An. calderoni	An. calderoni	99.5	Early release	An. calderoni	99	HQ642968.1	An. calderoni
South Pacific coast	Nariño	Olaya Herrera	Boca de Prieta	2.28343	-78.35323	2011-07-01	1N29V55H8E1	KU892027	An. calderoni	An. calderoni	99.8	Early release	An. calderoni	99	HQ642973.1	An. calderoni
South Pacific coast	Nariño	Olaya Herrera	San José la Turbia	2.21789	-78.37253	2011-07-13	1N27V48H8E10	KU892030	An. calderoni	An. calderoni	99.8	Early release	An. calderoni	99	HQ642973.1	An. calderoni
South Pacific coast	Nariño	Roberto Payan	Bocas de Telembi	1.82800	-78.27700	2012-07-08	1N41V1H1E1	KU892022	An. calderoni	An. calderoni	99.5	Early release	An. calderoni	99	HQ642968.1	An. calderoni
South Pacific coast	Nariño	Roberto Payan	Chimbuza	1.91513	-78.40142	2012-06-28	1N40V1H4E1	KU900801	An. albimanus	An. albimanus B	100	Private	An. albimanus	97	KC354825.1	An. albimanus B
South Pacific coast	Nariño	Roberto Payan	Chimbuza	1.91513	-78.40142	2012-06-28	1N40V1H1E1	KU892018	An. calderoni	An. calderoni	99.5	Early release	An. calderoni	99	HQ642968.1	An. calderoni
South Pacific coast	Nariño	Roberto Payan	Pumbi Las Lajas	1.86900	-78.36300	2012-07-03	1N39V1H3E1	KU900795	An. albimanus	An. albimanus B	100	Private	An. albimanus	97	KC354825.1	An. albimanus B
South Pacific coast	Nariño	Roberto Payan	Pumbi Las Lajas	1.86900	-78.36300	2012-07-03	1N39V1H1E2	KU892023	An. calderoni	An. calderoni	99.8	Early release	An. calderoni	99	HQ642973.1	An. calderoni
South Pacific coast	Nariño	Salahonda	La Playa	2.03836	-78.65717	2012-05-10	1N24V120H5E1	KU900784	An. albimanus	An. albimanus B	100	Private	An. albimanus	96	KC354825.1	An. albimanus B
South Pacific coast	Nariño	Salahonda	La Playa	2.03836	-78.65717	2012-05-07	1N24V71H2E1	KU900796	An. albimanus	An. albimanus B	100	Private	An. albimanus	96	KC354825.1	An. albimanus B
South Pacific coast	Nariño	Salahonda	La Playa	2.03836	-78.65717	2012-05-07	1N24V71H4E1	KU900800	An. albimanus	An. albimanus B	100	Private	An. albimanus	97	KC354825.1	An. albimanus B
South Pacific coast	Nariño	Salahonda	La Playa	2.03836	-78.65717	2012-05-08	1N24V125H2E4	KU892020	An. calderoni	An. calderoni	99.7	Early release	An. calderoni	99	HQ642974.1	An. calderoni
South Pacific coast	Nariño	Tumaco	Bucheli	1.70203	-78.76661	2012-05-22	1N15V3H13E3	KU900785	An. albimanus	An. albimanus B	100	Private	An. albimanus	97	KC354825.1	An. albimanus B
South Pacific coast	Nariño	Tumaco	Bucheli	1.70203	-78.76661	2012-05-21	1N15V1H13E1	KU900789	An. albimanus	An. albimanus B	99.7	Private	An. albimanus	97	KC354825.1	An. albimanus B
South Pacific coast	Nariño	Tumaco	Bucheli	1.70203	-78.76661	2012-05-21	1N15V1H19E3	KU900815	An. apicimacula	-	No match	-	An. rangeli	92	JX205120.1	An. apicimacula
South Pacific coast	Nariño	Tumaco	Bucheli	1.70206	-78.76658	2012-05-23	1N15V6H13E6	KU900816	An. apicimacula	-	No match	-	An. rangeli	91	JX205120.1	An. apicimacula
South Pacific coast	Nariño	Tumaco	Bucheli	1.70225	-78.76717	2012-05-24	1N15V8H16E8	KU900813	An. apicimacula	-	No match	-	An. rangeli	92	JX205120.1	An. apicimacula
South Pacific coast	Nariño	Tumaco	Bucheli	1.70203	-78.76661	2012-05-21	1N15V1H22E4	KU900814	An. apicimacula	-	No match	-	An. rangeli	92	JX205120.1	An. apicimacula
South Pacific coast	Nariño	Tumaco	Ciudadela	1.79211	-78.78318	2012-04-17	1N22V3H5E1	KU900797	An. albimanus	An. albimanus B	100	Private	An. albimanus	97	KC354825.1	An. albimanus B
South Pacific coast	Nariño	Tumaco	Ciudadela	1.78275	-78.78656	2012-04-18	1N22V6H6E1	KU892021	An. calderoni	An. calderoni	99.7	Early release	An. calderoni	99	HQ642974.1	An. calderoni
South Pacific coast	Nariño	Tumaco	Colorado	1.85700	-78.53696	2012-05-23	1N130V1H3E1	KU900791	An. albimanus	An. albimanus B	100	Private	An. albimanus	97	KC354825.1	An. albimanus B
South Pacific coast	Nariño	Tumaco	Colorado	1.85739	-78.53574	2012-05-24	1N130V3H10E1	KU892025	An. calderoni	An. calderoni	99.4	Early release	An. calderoni	99	HQ642973.1	An. calderoni
South Pacific coast	Nariño	Tumaco	Colorado	1.85757	-78.53488	2012-05-26	1N130V64H1E1	KU900827	An. neivai	An. neivai	100	Private	An. cruzii	92	KJ701506.1	An. neivai
South Pacific coast	Nariño	Tumaco	Curay	1.89488	-78.58903	2012-04-26	1N23V8H5E1	KU900788	An. albimanus	An. albimanus B	100	Private	An. albimanus	96	KC354825.1	An. albimanus B
South Pacific coast	Nariño	Tumaco	Guayabo	1.68302	-78.55641	2012-06-06	1N129V5H2E1	KU900787	An. albimanus	An. albimanus B	100	Private	An. albimanus	97	KC354825.1	An. albimanus B
South Pacific coast	Nariño	Tumaco	Guayabo	1.68302	-78.55641	2012-06-06	1N129V5H1E3	KU900817	An. apicimacula	-	No match	-	An. rangeli	91	JX205120.1	An. apicimacula
South Pacific coast	Nariño	Tumaco	Guayabo	1.68281	-78.55653	2012-06-07	1N129V96H2E2	KU892026	An. calderoni	An. calderoni	99.7	Early release	An. calderoni	99	HQ642973.1	An. calderoni
South Pacific coast	Nariño	Tumaco	Guayabo	1.68314	-78.55677	2012-06-04	1N129V90H4E1	KU900829	An. neivai	An. neivai	100	Private	An. cruzii	92	KJ701506.1	An. neivai
South Pacific coast	Nariño	Tumaco	Guayabo	1.68281	-78.55669	2012-06-05	1N129V4H2E3	KU900830	An. neivai	An. neivai	100	Private	An. cruzii	92	KJ701506.1	An. neivai
South Pacific coast	Nariño	Tumaco	Guayabo	1.68302	-78.55641	2012-06-06	1N129V5H1E1	KU900831	An. neivai	An. neivai	100	Private	An. cruzii	92	KJ701506.1	An. neivai
South Pacific coast	Nariño	Tumaco	Guayabo	1.68314	-78.55669	2012-06-04	1N129V91H2E1	KU900828	An. neivai	An. neivai	99.7	Private	An. cruzii	91	KJ701506.1	An. neivai
South Pacific coast	Nariño	Tumaco	Guayabo	1.68302	-78.55641	2012-06-06	1N129V5H1E2	KU900832	An. neivai	An. neivai	100	Private	An. cruzii	92	KJ701506.1	An. neivai
South Pacific coast	Nariño	Tumaco	Robles	1.68457	-78.69072	2011-05-16	1N10V1H2E1	KU900792	An. albimanus	An. albimanus B	100	Private	An. albimanus	97	KC354825.1	An. albimanus B
South Pacific coast	Nariño	Tumaco	Robles	1.68898	-78.68779	2011-05-18	1N10V5H11E2	KU900802	An. albimanus	An. albimanus B	100	Private	An. albimanus	97	KC354825.1	An. albimanus B
South Pacific coast	Nariño	Tumaco	Robles	1.68320	-78.68533	2011-05-19	1N10V8H12E1	KU900793	An. albimanus	An. albimanus B	100	Private	An. albimanus	97	KC354825.1	An. albimanus B
South Pacific coast	Nariño	Tumaco	Robles	1.68549	-78.69353	2011-05-19	1N10V7H4E1	KU900818	An. apicimacula	An. apicimacula	95.8	Private	An. apicimacula	98	KF698866.1	An. apicimacula
South Pacific coast	Nariño	Tumaco	Robles	1.68549	-78.69353	2011-05-19	1N10V7H6E1	KU900819	An. apicimacula	An. apicimacula	96.0	Private	An. apicimacula	98	KF698866.1	An. apicimacula
South Pacific coast	Nariño	Tumaco	Robles	1.68457	-78.69072	2011-05-16	1N10V1H10E2	KU892028	An. calderoni	An. calderoni	99.8	Early release	An. calderoni	99	HQ642973.1	An. calderoni
South Pacific coast	Nariño	Tumaco	Robles	1.68898	-78.68779	2011-05-18	1N10V5H3E2	KU892024	An. calderoni	An. calderoni	100	BOLDAAD2608 - HQ642971	An. calderoni	100	HQ642971.1	An. calderoni
South Pacific coast	Nariño	Tumaco	Robles	1.68549	-78.69353	2011-05-19	1N10V7H4E3	KU892032	An. calderoni	An. calderoni	99.7	Early release	An. calderoni	99	HQ642973.1	An. calderoni
South Pacific coast	Nariño	Tumaco	Robles	1.68320	-78.68533	2011-05-19	1N10V8H3E1	KU892029	An. calderoni	An. calderoni	100	Early release	An. calderoni	99	HQ642973.1	An. calderoni
South Pacific coast	Nariño	Tumaco	Robles	1.68898	-78.68779	2011-05-18	1N10V5H6E2	KU900833	An. neivai	An. neivai	100	Private	An. cruzii	92	KJ701506.1	An. neivai
South Pacific coast	Valle del Cauca	Buenaventura	Bello Horizonte	3.71437	-77.14806	2012-08-06	1V62V20H1E1	KU900809	An. albimanus	An. albimanus B	99.8	Early release	An. albimanus	97	KC354825.1	An. albimanus B
South Pacific coast	Valle del Cauca	Buenaventura	Bello Horizonte	3.71491	-77.14814	2012-08-06	1V62V22H1E1	KU900820	An. neivai	An. neivai	99.8	Private	An. cruzii	92	KJ701506.1	An. neivai
South Pacific coast	Valle del Cauca	Buenaventura	Bendiciones	3.86579	-76.81617	2012-06-06	1V54V50-9H2E1	KU925615	An. apicimacula	An. apicimacula	96.5	Early release	An. rangeli	91	JX205120.1	An. apicimacula
South Pacific coast	Valle del Cauca	Buenaventura	Bendiciones	3.86586	-76.81605	2012-06-07	1V54V51H3E1	KU900846	An. pseudopunctipennis	An. pseudopunctipennis	99.5	Private	An. pseudopunctipennis	99	HM022407.1	An. pseudopunctipennis
South Pacific coast	Valle del Cauca	Buenaventura	Cordoba	3.87119	-76.93080	2012-05-01	1V49V212H1E2	KU925608	An. nuneztovari	An. nuneztovari C	100	BOLDAAA2792 - HQ315876.1	An. nuneztovari C	100	HQ315876.1	An. nuneztovari C
South Pacific coast	Valle del Cauca	Buenaventura	El Salto	3.83896	-76.79414	2012-07-12	1V66V34H8E1	KU925607	An. nuneztovari	An. nuneztovari C	100	BOLDAAA2792 - HQ315876.1	An. nuneztovari C	99	HQ315876.1	An. nuneztovari C
South Pacific coast	Valle del Cauca	Buenaventura	El Salto	3.83945	-76.79387	2012-07-10	1V66V15H2E2	KU900848	An. pseudopunctipennis	An. pseudopunctipennis	99.8	Private	An. pseudopunctipennis	99	HM022407.1	An. pseudopunctipennis
South Pacific coast	Valle del Cauca	Buenaventura	El Tigre N° 2	3.68815	-77.07977	2012-08-12	1V63V5H1E1	KU900822	An. neivai	An. neivai	99.7	Private	An. cruzii	92	KJ701506.1	An. neivai
South Pacific coast	Valle del Cauca	Buenaventura	Humane	3.74411	-77.16669	2012-08-01	1V61V25H1E2	KU900808	An. albimanus	An. albimanus B	100	Private	An. albimanus	96	KC354825.1	An. albimanus B
South Pacific coast	Valle del Cauca	Buenaventura	Humane	3.74394	-77.16627	2012-07-31	1V61V8H12E2	KU900810	An. albimanus	An. albimanus B	99.8	Early release	An. albimanus	97	KC354825.1	An. albimanus B
South Pacific coast	Valle del Cauca	Buenaventura	Humane	3.74457	-77.16623	2012-07-31	1V61V14H5E1	KU900821	An. neivai	An. neivai	98.9	Private	An. cruzii	93	KJ701506.1	An. neivai
South Pacific coast	Valle del Cauca	Buenaventura	Joaquincito	3.29849	-77.40675	2012-09-01	1V64V15H1E1	KU900825	An. neivai	An. neivai	99.8	Private	An. cruzii	91	KJ701506.1	An. neivai
South Pacific coast	Valle del Cauca	Buenaventura	Katanga	3.85265	-76.79870	2012-06-27	1V60V60H11E1	KU925606	An. nuneztovari	An. nuneztovari C	100	BOLDAAA2792 - HQ315876.1	An. nuneztovari C	100	HQ315876.1	An. nuneztovari C
South Pacific coast	Valle del Cauca	Buenaventura	Km 24-27	3.87932	-76.91937	2012-04-25	1V50V197H2E1	KU925613	An. nuneztovari	An. nuneztovari C	100	BOLDAAA2792 - HQ315876.1	An. nuneztovari C	100	HQ315876.1	An. nuneztovari C
South Pacific coast	Valle del Cauca	Buenaventura	Km 24-27	3.88055	-76.92756	2012-04-23	1V50V86H9E1	KU900771	An. squamifemur	An. squamifemur	92.5	Private	An. neomaculipalpus	90	KF698860	An. squamifemur
South Pacific coast	Valle del Cauca	Buenaventura	Km 24-27	3.88055	-76.92756	2012-04-23	1V50V86H6E1	KU900772	An. squamifemur	An. squamifemur	92.2	Private	An. neomaculipalpus	90	KF698860	An. squamifemur
South Pacific coast	Valle del Cauca	Buenaventura	Km 24-27	3.88058	-76.91772	2012-04-25	1V50V210H10E1	KU900811	An. neivai	nr. An. neivai 4	94.9	Early release	An. cruzii	93	KJ701506.1	nr. An. neivai 4
South Pacific coast	Valle del Cauca	Buenaventura	La Delfina	3.81758	-76.77620	2012-05-02	1V13V69H3E1	KU900845	An. pseudopunctipennis	An. pseudopunctipennis	99.4	Private	An. pseudopunctipennis	99	HM022407.1	An. pseudopunctipennis
South Pacific coast	Valle del Cauca	Buenaventura	La Gloria	3.85942	-76.98300	2012-07-17	1V65V55H6E1	KU925614	An. nuneztovari	An. nuneztovari C	100	BOLDAAA2792 - HQ315876.1	An. nuneztovari C	100	HQ315876.1	An. nuneztovari C
South Pacific coast	Valle del Cauca	Buenaventura	La Laguna	3.86046	-76.83296	2012-05-28	1V55V27H5E1	KU925604	An. nuneztovari	An. nuneztovari C	99.7	BOLDAAA2792 - HQ315876.1	An. nuneztovari C	99	HQ315876.1	An. nuneztovari C
South Pacific coast	Valle del Cauca	Buenaventura	Los Tubos	3.84505	-76.79441	2012-07-03	1V59V2H11E1	KU925605	An. rangeli	An. nuneztovari C	100	BOLDAAA2792 - HQ315876.1	An. nuneztovari C	99	HQ315876.1	An. nuneztovari C
South Pacific coast	Valle del Cauca	Buenaventura	Los Tubos	3.83880	-76.79276	2012-07-05	1V59V41H6E1	KU925612	An. nuneztovari	An. nuneztovari C	100	BOLDAAA2792 - HQ315876.1	An. nuneztovari C	100	HQ315876.1	An. nuneztovari C
South Pacific coast	Valle del Cauca	Buenaventura	Papayal	3.63320	-77.17897	2012-08-28	1V53V162H4E22	KU900807	An. albimanus	An. albimanus B	99.7	Private	An. albimanus	96	KC354825.1	An. albimanus B
South Pacific coast	Valle del Cauca	Buenaventura	Papayal	3.63286	-77.17885	2012-08-27	1V53V156H1E2	KU900823	An. neivai	An. neivai	99.8	Private	An. cruzii	91	KJ701506.1	An. neivai
South Pacific coast	Valle del Cauca	Buenaventura	Punta Soldado	3.77101	-77.16970	2012-07-02	1V11V88H8E13	KU900805	An. albimanus	An. albimanus B	99.7	Early release	An. albimanus	96	KC354825.1	An. albimanus B
South Pacific coast	Valle del Cauca	Buenaventura	Punta Soldado	3.77101	-77.16970	2012-07-02	1V11V88H2E2	KU900806	An. albimanus	An. albimanus B	99.8	Early release	An. albimanus	97	KC354825.1	An. albimanus B
South Pacific coast	Valle del Cauca	Buenaventura	Punta Soldado	3.77038	-77.17045	2012-07-03	1V11V07H3E2	KU900824	An. neivai	An. neivai	99.8	Private	An. cruzii	91	KJ701506.1	An. neivai
South Pacific coast	Valle del Cauca	Buenaventura	San Cipriano	3.84254	-76.90025	2012-05-07	1V52V1H5E2	KU900812	An. neivai	nr. An. neivai 4	94.9	Early release	An. cruzii	93	KJ701506.1	nr. An. neivai 4
South Pacific coast	Valle del Cauca	Buenaventura	Triana	3.85812	-76.80555	2012-06-12	1V51V7H2E1	KU925610	An. nuneztovari	An. nuneztovari C	100	BOLDAAA2792 - HQ315876.1	An. nuneztovari C	100	HQ315876.1	An. nuneztovari C
South Pacific coast	Valle del Cauca	Buenaventura	Triana	3.85811	-76.80630	2012-06-12	1V51V35H4E1	KU900847	An. pseudopunctipennis	An. pseudopunctipennis	99.8	Private	An. pseudopunctipennis	99	HM022407.1	An. pseudopunctipennis
South Pacific coast	Valle del Cauca	Buenaventura	Zacarías	3.81905	-76.99970	2012-04-17	1V12V133H1E1	KU925609	An. nuneztovari	An. nuneztovari C	100	BOLDAAA2792 - HQ315876.1	An. nuneztovari C	100	HQ315876.1	An. nuneztovari C
South Pacific coast	Valle del Cauca	Buenaventura	Zaragoza	3.86043	-76.85506	2012-05-14	1V48V114H8E1	KU925611	An. nuneztovari	An. nuneztovari C	99.8	BOLDAAA2792 - HQ315876.1	An. nuneztovari C	99	HQ315876.1	An. nuneztovari C
